# Supplementary material for: Short-Term Feeding Disruption Effects and Efficacy of Six Biopesticides Against Empoasca onukii (Hemiptera: Cicadellidae)
Source: Biology (Basel). 2026 Mar 4;15(5):419. doi: 10.3390/biology15050419 (PMC12984874; doi:10.3390/biology15050419)
Supplement: Supplementary file 1 [file biology-15-00419-s001.zip]

Archive with 1 entries (1 files):
- biology-4159327-supplementary.pdf
